# Supplementary material for: Acoustic and visual adaptations to predation risk: a predator affects communication in vocal female fish
Source: Curr Zool. 2021 Jun 19;68(2):149–57. doi: 10.1093/cz/zoab049 (PMC8962716; doi:10.1093/cz/zoab049)
Supplement: zoab049_Supplementary_Data [file zoab049_supplementary_data.zip]

Archive with 3 entries (2 files):
- zoab049-suppl_data/
- zoab049-suppl_data/Supplementary Material.docx
- zoab049-suppl_data/Supplementary Table 1 and Table 2.pdf
